# Supplementary material for: Survey data of household perceptions of drought, mitigation and adaptation practices in East Nusa Tenggara, Indonesia
Source: Data Brief. 2019 Apr 20;24:103944. doi: 10.1016/j.dib.2019.103944 (PMC6502731; doi:10.1016/j.dib.2019.103944)
Supplement: Multimedia component 2 [file mmc2.xlsx]

## Sheet: Sheet1
Respondent Number	Part I. Household Demographic Characteristics
	Q1.3	Q1.4	Q1.4A	Q1.4B	Q1.5	Q1.6			Q1.7	Q1.8	Q1.8A	Q1.9								Q1.10						Q1.11								Q1.12										Q1.13
	Sex of respondent	Head of household	Sex of the head of household	Relation with the head of the household	Marital status	Age of respondent	Age of Household head	Age of Spouse of household head	Ethnicity (Tribe)	Level of education of household head	Level of education of spouse of household head	Household size								Number of children in schooling						Number of economically active members living in household								Number of economically inactive members living in the household										Number of members living outside sub-location
	1 : Male	1 : Yes	1 : Male	1 : Spouse	1 : Single					1 : None	1 : None															Unpaid family worker		Self-employed/small-scale business		Wage Employment		Other (specify)
	2 : Female	2 : No	2 : Female	2 : Son	2 : Married-Monogamous					2 : Primary school	2 : Primary school	0 - 5 years		6 - 18 years		18 - 55 years		> 55 years		Primary		Secondary		Post-secondary										Too young		Too old		Sick		Disabled		Other (specify)		Within the district		Within the Province		Elsewhere in Indonesia
				3 : Daughter	3 : Married-Polygamous					3 : Secondary school	3 : Secondary school
				4 : Relative	4 : Divorced/separated					4 :Post secondary	4 :Post secondary
				5 : Other	5 : Widowed
												M	F	M	F	M	F	M	F	M	F	M	F	M	F	M	F	M	F	M	F	M	F	L	P	L	P	L	P	L	P	L	P	L	P	L	P	L	P
1	1	1			2	42	42	53	Sikka	2	2					2	1	1	1							1	1									2												1
2	1	1			2	54	54	55	Sikka	2	2			1		3	4				1	1		1	1	2	1							2	2									1	1
3	2	2	1	1	2	43	47	43	Sikka	2	2		1	2	1	2	1									2	1							2	1
4	2	2	1	1	2	44	52	44	Sikka	2	2			2		1	3			2					1	1	1							2	1										1
5	1	1			2	58	58	51	Sikka	2	2				3	2	1	1			2				1	1	1			2					3													2
6	2	2	1	1	2	68	65	68	Sikka	2	2							1	1							1	1
7	1	1			2	66	66	61		2	2							1	1							1	1
8	2	2	1	1	2	50	58	50		2	2					2	2	1								1	2			2														2
9	1	1			2	60	60	47		2	3			2			2	1					2			1	1								2										1
10	2	2	1	1	2	29	40	29		2	2			1	1	1	1									1	1
11	1	1			2	50	50	46	Sikka	2	3					2										1	1
12	1	1			2	39	39	42	Sikka	2	3				1	1	1				1					1	1								1
13	2	2	1	1	2	36	37	36	Sikka	2	3	1				1	1	1								2	1							1
14	2	2	1	1	2	54	53	54	Sikka	2	2			1		1	1					1				1	1							1
15	1	1			2	38	38	40	Sikka	2	2					1	1									1	1
16	2	2	1	1	2	45	52	45	Sikka	2	3					1	1									1	1
17	2	2	1	1	2	48	50	48	Sikka	2	2					1	1									1	1
18	2	2	1	1	2	39	42	39	Sikka	2	2	1		1	1	1	1			1			1			1	1							1	2										1
19	2	2	1	1	2	43	48	43	Sikka	2	2		1	1	2	1	1			1	1		1			1	2							1	3										1
20	1	1			2	30	30	35	Sikka	2	2			1		1	1			1						1	1							1
21	1	1			2	37	37	40	Sikka	2	2	1				1	1									1	1							1
22	2	2	1	1	2	42	53	42	Sikka	2	2				2	2	2						2		1	2	1								3														1
23	2	2	1	3	2	20	64	55	Sikka	2	2						5	1					1			1	1				3														1				1
24	2	2	1	1	2	50	50	50	Sikka	2	2				2	2	1						2	1		1	1							1	2									1
25	2	2	1	1	2	49	48	49	Sikka	2	2				3	1	1				1		2			1	1								3
26	2	2	1	1	2	49	50	49	Sikka	2	2					1	1									1	1
27	2	2	1	1	2	60	60	60	Sikka	2	2		1	1		0	3	1		1			2			1	1							1	2										1
28	2	2	1	1	2	44	39	44	Sikka	2	2			1	1	1	1	1		1			1			1	1							1	1	1
29	1	1			2	48	48	44	Sikka	3	3		1		1	1				1						1	1							1
30	2	2	1	1	2	33	38	33	Sikka	2	2	1		1	1	1	1			1	1					1	1							1	2
31	2	2	1	1	2	35	38	35	Sikka	3	3			3		1	1			1		2				1	1							3										2
32	1	1			2	38	38	32	Sikka	3	3			1	1	1	1			1	1					1	1							1	1
33	2	2	1	1	2	45	56	45	Sikka	2	2				2		1	1					2			1	1								2										1
34	1	1			2	30	30	25	Sikka	3	3				1									1		1									1
35	2	2	1	1	2	45	50	45	Sikka	3	2					2	1									1	1							1												1
36	2	2	1	1	2	45	40	45	Sikka	2	2					1	1									1	1
37	1	1			2	38	38	29		3	3					2										1				1																		1
38	2	2	1	1	2	47	50	47	Sikka	3	3					1	2								1	1	1								1										1
39	2	1			5	43	43			3	2		1	1			1			1									1					1	1
40	1	1			2	45	45	42	Sikka	2	2					1	1									1	1
41	1	1			2	38	38		Sikka	3	3			2		1	1			1		1				1	1							1	1													1
42	1	1			2	47	47	46	Sikka	2	3			1		2	1			1				1		1	1							2														1
43	2	1			5	64	64		Sikka	2	2					1	1		1								1					1 (Driver)
44	1	1			2	38	38	41	Sikka	2	2			2	1	1	1			2			1			1	1							2	1
45	1	1			2	65	65	69	Sikka	2	2						2	1	1										1								1	1
46	1	1			2	62	62	61	Sikka	2	2			1		1	1	1	1			1				2	1							1
47	1	1			2	61	61	61	Sikka	2	2							1	1							1	1
48	2	2	1	1	2	40	44	40	Sikka	3	2	1		2		1	1			2								1	1					3
49	2	2	1	1	2	53	49	53	Sikka	2	3				2	1	4						2		2			1	2						4										3
50	1	1			2	53	53	59	Sikka	2	2					2		1	1							1	1									1	1
51	2	2	1	1	2	38	48	38	Usfal	2	2		1	2	2	1	1			2		1	1			1	1							1
52	1	1			2	46	46	41	Usfal	2	2			4		1	1			2		2				1	1							1	3										3
53	2	2	1	1	2	30	35	30		2	1			1	1	1	1			1	2					1	1								2
54	1	1			2	33	33	34	Tanii	3	2			1		1	1			1						1	1
55	1	1			2	53	53	47		3	2				2	1	2					1	2		1	1	1							1	1									1	1
56	1	1			2	52	52	50	Mainnesu	3	3				1		2	1					1		1	1	1
57	1	2	1	2	1	26	54	46	Tanii	2	2			1		2	1			1				1		1	1							1	1
58	1	1			2	55	55	44	Tanii	2	2			1		2	3					1			1	1	1
59	1	1			2	50	50	46		2	3			2		2	2			1		1		1		1	1							1	1
60	2	2	2	3	1	20	48	47	Uskenat	2	2			1	3	1	1				1	1	2			1	1			1				2	1							2
61	2	2	1	1	2	27	34	27		2	2		1	2		1	1			1						1	1				1			2											1	1
62	1	1			2	40	40	31	Amtahan	2	1		1		3	2	1				1		2			1								1	1										1
63	1	1			2	45	45	42	Tasiau	2	2		1	2	2	2	2		1	1			1
64	1	1			2	39	39	31	Kution	2	2	1		2		1	1		1	1						1	1							1	3									1
65	2	2	1	1	2	34	35	34	Naijumolo	2	2	1			1	1	1			1	1					1	1							3												1
66	1	1			2	41	41	36		2	2		1	2	1	1	2					1	2			1	1				2				1												2
67	1	1			2	43	43	46		2	3			1	1	2	2			1			1	1	1	1	1							2
68	1	1			2	44	44	40	Tanii	2	2			2		2	1					1		2		1	1							1
69	2	2	1	1	2	55	57	55	Tanii	2	2					3	1	1					1			1	1							1															1
70	2	2	1	1	2	32	33	32	Kationi	2	3	1		1		1	1			1						1	1							1
71	1	1			2	75	75	70	Naiheli	1	1			1	1											1	1			1				3										2	1
72	1	1			2	30	30	27	Annuni	3	3						1	1	1			1	1			1	1							2	2
73	1	1			2	65	65	57	Sikus	1	2																1							2	2
74	2	2	1	1	2	38	55	38	Tanii	2	3		1	1		1	1			1	1					1	1							1
75	2	2	1	1	2	37	54	37		1	2					1	1									1	1								3
76	2	2	1	1	2	32	34	32		2	3			1	1	1	1			1	1					1	1			5	3			1	1												1	1
77	1	1			2	43	43	37		3	2				1	2	2					2	1			1	1							3
78	1	1			2	27	27	22	Balibo	2	3	1				1	1									1	1							2	1
79	1	1			2	56	56	54	Timor	2	2					1	1									1	1
80	1	1			2	45	45	47	Timor	3	2			2	1	1	1				1	2				1	1							2	1
81	1	1			2	38	38	34	Timor	3	3	1		1	1	1	1			2			1			1	1							2	1
82	1	1	1		2	33	33	31	Ustetu	2	2		2	2		1	1			2						1	1							1
83	1	1	1		2	26	30	30	Tusala	3	3			1		1	1			1						1	1
84	1	1			2	46	46	41	Am' Uma	2	2			4	1		1						1			1								2	1
85	1	1			2	34	34	25	Nokas	2	2			1		1	1	1				1				1	1
86	2	1			5	34	34		Sikas	1						1	1		1							1	1							1	1
87	2	1			5	41	41		Humoen	2		1		1	1		2					1	1		1	1	1		1
88	2	2	1	1	2	53	54	53	Meomasu	2	2					1	1									1								2	2
89	1	1			2	34	34	43	Naiheli	2	2	1		1	2	1	1			1			1			1								2												1
90	1	1			2	43	43	44	Naiheli	1	2					1	1									1	1							1	1
91	1	1			2	53	53	35	Tameat	2	2			2	3	2						2				1	1			2			1 (Housemaid)	2												2
92	2	2	1	1	2	40	35	40		2	2			3		1	1					2	1			1	1				1			2															1
93	2	2	1	1	2	24	30	24	Humoen	2	3	1				1	1					2				1	1							1											1				1
94	1	1		1	2	28	53	28	Lake	2	2			1		3	2								1	1	1				1			2	1													2
95	2	2	1	1	2	32	54	32	Misa	2	2					1	1	1									1			2						1								2
96	2	2	1	5 (Daughter in law)	2	30	74	61		2	2					1	1	1	1											2						1	1							1	1			1
97	1	1			5	52	52	48	Usfal	2	2				2	2	2		1			1	1			2	1								2		1		1
98	1	1			2	61	61	52		2	2							1	1			1				1	1							1	2									1	1
99	2	2	1	1	2	34	43	34	Sasi	2	2			2		1	1			1						1	1							2	2											1	1
100	2	2	1	1	2	43	62	43		3	3			1		2	2			1				2		1	1							1
101	2	2	1	1	2	34	42	34	Timor	3	3					1	1									1			1
102	2	2	1	3	1	29	73	63		2	2			1	1	1	1	1	1	1						1	1			1				1	1	1	1									1	1
103	2	2	1	1	2	37	45	37	Timor	1	2			3	1	1	1			3			1					1			1			3	1												1
104	2	2	2	3	1	24	45		Timor	2	2			1		1	3									2	2			1
105	1	1			2	30	30	25	Timor	2	3		2			1	1											1	1					2
106	1	1			2	46	46	40		2	2			2	3	2	1			2			2			1	1			1				2	3													1
107	1	1			2	50	50	45	Timor	3	3			1	1			5	1				1				5			1				2												1
108	2	2	1	1	2	23	33	23	Timor	1	2	2	1			1	1									1			1					2	1													1
109	1	1			2	27	27	24	Timor	3	2	1				1	1									1			1					1
110	1	1			2	44	44	39	Timor	2	2			3	1	1	1					3				2	1							3														1
111	2	2	1	1	2	21	25	21		2	3	2	1	1		1	1											1	1					3	1
112	1	1			2	36	36	29		3	2				2	1	1				1					1	1							2
113	1	1			2	51	51	42	Timor	3	2			4	1	1	2			1		2	1					1	2					4	1
114	2	2	1	1	2	51	61	51	Timor	3	2				1	1	2	1					1				2			1					1	1	1
115	2	1			5	32	32		Timor	2	1						4										4
116	2	2	1	1	2	39	55	39	Timor	3	4					1	2								1						1				1												1
117	1	2	1	2	2	25	68	42		2	2	1		3		2	1	1		1		1				3	1							1		1
118	1	1		2	2	48	74	69	Timor	2	2				1	2	2	1	1				1			1	2									1	1				1
119	2	1			5	55	55		Timor	2	3				2	2	1						2	1		1	1
120	1	1			2	32	32	28		2	4	1				1	1											1			1				1
121	2	2	1	1	2	40	43	40	Timor	2	2			2		1	2			1		1			1	1	1							2	1												1
122	2	2	1	1	2	43	40	40	Timor	3	2				1	2	3						1			2	3								1
123	2	2	1	1	2	41	44	41	Timor	2	2			2	1	1	1			1	1	1				1	1							2	1
124	1	1			2	43	43	32		2	2		1		1	1	1				1					1	1								2
125	2	2	1	1	2	38	38	38		3	3				1	1	1						1				1			1					1
126	1	1			2	48	48	43	Timor	2	2			1		2	2					1				2	2
127	2	2	1	1	2	36	32	36	Timor	2	2			1	2	1	1				1		1					1	1					1	2
128	1	1			2	37	37	30	Timor	2	2	1			2	1	1				2							1	1						2						2
129	2	2	1	1	2	46	72	46	Timor	2	1			1		1	2					1						1	2					1
130	1	1			2	48	48	35	Timor	2	3	1	1	2	1	1	1			2			1					1			1			3	2
131	2	2	1	3	1	38	71	76	Timor	3	2					1	3	1	1											1						1	1						3 (Unemployment)			1	1
132	2	1			5	59	59		Timor	3	3				2	1			1		1		1			1				1					2
133	2	2	1	1	2	35	37	35	Timor	2	3	1		1	2	1	1			1	2						1	1						2	2
134	2	2	1	1	2	36	49	36		2	3	1		1	1	1	1			1			1				1		1	1				2	1
135	1	1			2	66	66	68		3	3	1		2		1	2	1	1	3		1	2		1	1	1				1			3		1	1										1
136	1	1				32	32	31	Timor	3	3		1	1		1	1			1						1	1							1	1
137	2	2	1	3	1	34	70		Timor	2	2			1		2	3	1				1									1					1							3 (Unemployment)
138	1	1				39	39	33	Timor	3	3		1	2		1	1			1		1						1	1					2	1
139	1	1				54	54	49	Timor	1	2			1	2	3	2			1			2			1	2			2				1	2											2
140	1	1				42	42	45	Timor	3	3			1	1	2	2					1	1		1		1			2				1	2												1	1
141	1	1			2	28	28	28		2	2				1	1	1				1					1	1								1
142	2	2	1	1	2	31	32	31	Timor	2	1				2	1	1				2					1	1								2
143	2	2	1	1	2	21	26	21	Timor	2	2	1				1	1									1	1							1
144	1	1			2	53	53	50	Timor	2	2			1		1	2					1				1	2							1
145	2	2	1	1	2	35	56	35		1	3			1		1	1						1			1	1								1														1
146	2	2	1	1	2	40	43	40	Timor	2	2		1	2	2	2	1			1		1	1			1	1					2 (Unemployment)		1	3
147	1	1			2	58	58	53	Timor	2	2				1	2	2	1					1			4	2								1
148	1	1			2	47	47	39	Timor	2	2					2		2	1	1		1				2	1							2
149	2	2	1	1	1	23	47		Timor	2	2			1	2		3				2	1					2				1			1	2
150	2	2	1	1	2	39	58	39	Timor	3	1			2		1	2					1	1			1	1					1 (Unemployment)		1	1
151	1	1			2	34	34	34		3	4			1		1	1			1						1	1							2
152	1	1			2	40	40	41	Lamaholot	3	2			1	1	2	1				1	1				1	1							2	1
153	2	1			5	46	46		Lamaholot	2				1		2	2			1		2					2							2
154	1	1			2	35	35	33	Lamaholot	3	4	1				1	1													1	1			1
155	1	1			2	49	49	50	Lamaholot	3	3							1	1							1	1
156	1	1			2	38	38	38	Lamaholot	3	4		1			1	1									1	1								1
157	1	1			2	31	31	37	Lamaholot	4	3	1	1			1	1									1	1							1	1
158	1	1			2	60	60	59	Lamaholot	2	2					1		1	1					1		1	1							1
159	1	1			2	61	61	62	Lamaholot	2	2					1		1	1							1
160	1	1			2	28	28	27	Lamaholot	3	3	1				1	1									1	1							1
161	2	1			5	55	55		Lamaholot	1				3						2		1					1							3
162	1	1			2	63	63	63	Lamaholot	2	2							1	1							1	1
163	1	1			2	26	26	28	Lamaholot	3	3				1	1	1									1	1								1
164	1	1			2	38	38	29	Lamaholot	3	3		1			1	1									1	1								1
165	1	1			2	51	51	52	Lamaholot	3	2				2	1	3						2			1	1			1					2								1 (Unemployment)
166	1	1			2	65	65	60		2	2							1	1							1	1
167	1	1			2	32	32	31	Lamaholot	3	3	1			1	1	1				1									1				1	1
168	1	1			2	60	60	58	Lamaholot	2	3							1	1							1	1
169	1	1			2	50	50	56		2	2			1		2	2					1				1								1
170	1	1			2	29	29	29	Lamaholot	3	3	1			1	1	1				1					1								1	1
171	1	1			2	37	37	41	Lamaholot	3	2		1		1	1	1				1		1			1	1								3
172	1	1			2	51	51	46		4	3			1	1	2	2			1			1	1	1		1					1 (Civil servant)		2	2											1	1
173	1	1			2	43	43	40	Lamaholot	2	3					2	1		1							1	1						1 (Honorary teacher)				1
174	1	1			2	62	62	58	Lamaholot	2	2					1	1	1	1					1		1	1						1 (Honorary teacher)	1
175	1	1			2	56	56	54	Lamaholot	2	2					2	2	1	2							1	1									1	2											1	1
176	1	1			2	35	35	31	Lamaholot	3	3			2		1	1			1		1				1	1						2
177	1	1			2	46	46	39	Lamaholot	3	3				2	1	1				1		1			1	1								2
178	1	1			2	45	45	44	Lamaholot	3	3			1	1	2	2					2	2			1	1							2	2
179	1	1			2	49	49	50	Lamaholot	3	3					3			1			1				2	1							1
180	1	1			2	40	40	38	Lamaholot	2	2				1	1	1						1			1	1								1
181	2	1			5	48	48		Lamaholot	3				1	2		1		1	1			2				1							1	2		1
182	1	1			2	46	46	43	Lamaholot	2	3			1	2	1	2					1	2			1	2							1	2
183	1	1			2	37	37	32	Lamaholot	3	3			2		2	1					3								1	1			3
184	1	1			2	39	39	38	Lamaholot	3	3	1		2	1	1	1			1	1	1				1	1							3	1
185	1	1			2	57	57	57	Lamaholot	2	2		1		1			1	1				1			1	1								2
186	1	1			2	32	31	42	Lamaholot	3	2		1	1		1	1				1	1				1	1							1	1
187	1	1			2	33	33	33	Lamaholot	3	3	2		2	2	1	1			1	3	1				1	1							4	2
188	1	1			2	55	55	47	Lamaholot	3	2					1	1									1	1
189	1	1			2	35	35	39	Lamaholot	3	4	1		1	1	1	1			1	1					1							1 (Civil servant)	1	1
190	1	1			2	65	65	48	Lamaholot	2	2				2	1	1		1		2					1	1	1							2		1
191	1	1			2	51	51	54		3	2				2	2	2		1		2	1	1			1	1							1	3		1
192	1	1			2	52	52	47	Lamaholot	3	3			1		2	1					1	1			1	1							1	1
193	1	1			2	62	62	62	Lamaholot	2	2					2		1	1			1				2	1							1
194	1	1			2	34	34	36	Lamaholot	3	3			2		1	1					2				1	1							2
195	1	1			2	44	44	43	Lamaholot	2	3			2	1	1	1		1		1	1	1			1	1							2	2
196	1	1			2	45	45	46	Lamaholot	3	3			2		2	1			1		2	1			1	1							3	1
197	2	1			5	49	49		Lamaholot	2						3	1					3				3	1																					1
198	1	1			2	46	46	41	Lamaholot	3	3	1			3	1	2		1	1	1		3			1	1							1	4
199	1	1			2	51	51	54	Lamaholot	2	2			2	1	2	1					3	1			1	1							3	1
200	1	1			2	68	68	64	Lamaholot	2	2					1	2	1	1							1	1																			1			1
201	1	1			5	62	62		Lamaholot	3	2					2	3	1				1				2								1															2
202	1	1			2	59	59	57	Lamaholot	2	2					1	2	1	2		1					1	1					1 (Honorary teacher)	1 (Unemployment)		1		1												1
203	2	1			1	53	53		Lamaholot	2							2										1						1 (Honorary teacher)
204	1	1			2	56	56	57	Lamaholot	2	2					2	2	1	1			1				1	1							1											1			1	1
205	1	1			2	38	38	43	Lamaholot	3	2					1	1									1	1
206	1	1			2	56	56	60	Lamaholot	2	2	1	1			2	1	1	2							1	3			2				1	1											1
207	1	1			2	35	35	33	Lamaholot	2	3	1		1	1	1	1	1	1	1	1					1	1							2	1	1	1
208	1	1			2	49	49	47	Lamaholot	2	2					2	1									1	1																					1
209	1	1			2	44	44	40	Lamaholot	3	2		2	2	2	2	1		1	1	1	1	1	1		1	1							3	4		1									1
210	1	1			2	57	57	59	Lamaholot	2	2	1					3	1	1							1	1						1 (Unemployment)	1															2
211	1	1			2	39	39	31	Roga Wawo	1	3	1		2	2	1	1			1	1	1	1			1	1							3	1
212	2	2	1	1	2	36	31	36		3	3			2		1	1			2						1	1							2
213	2	1			5	64	64			2						1	1		1							1	1								1
214	2	1			5	48	48			2				1		2	2		1			1				1	1							1	1
215	1	1			2	49	49	48	Nata Ia	3	2	1			2	2	2		1				2			2	1				1
216	2	2	1	1	2	27	29	27		3	4		1			1	1	1	1											1	1				1	1	1
217	2	2	1	1	2	58	68	58		2	2			2	2	1	2	1	1			1				2	2							1														2
218	2	1			5	56	56			2						1	1		1			1				2	2							1														1
219	2	1			5	66	66			2				1		3			1			2				3	1							2												1
220	1	1			2	43	43	41		2	2					1	2								1	1	1								1												1
221	2	2	1	1	2	43	36	43	Ebu Dapa	2	2			1	2	1	1				1	1	1			1							1 (Weaver)	1	2										1
222	1	1			2	62	62	48	Ebu Dapa	2	2				1	2	3	1					1		1	1	1								2										2
223	1	1			5	67	67		Ebu Dapa	2		1		1		2	2	1				1				4	2							2													1
224	2	2	1	1	2	35	33	35	Ebu Dapa	2	2	1		2	1	1	1					1				1	1							2	1
225	2	2	1	1	2	41	45	41	Ebu Wedho	2	3	1	1	1		1	1		1	1			1			1	2							2	1
226	2	2	1	1	2	46	56	46	Ebu Dapa	2	2			1			2	2				1	1	1		1	1							2	1	1
227	2	2	1		2	42	45	42	Ebu Wedho	3	2			2	2	1	1				2	1				1	1							2	2
228	2	1			2	23	54	50		2	2				3	2	3				2		3	1		1	1							1	5											1
229	1	1			2	66	66	59	Ebu Dapa	2	2	1	1	1		2	1	1	1	1				1		3	2							2												2
230	1	1			2	31	31	25	Au Pomo	2	3					1	1											1	1
231	2	2	1	1	2	50	52	50		1	2					3	2							1		3	2							1
232	2	2	1	1	2	41	51	41	Dhawe	2	2				1	3	1						1	2		1	1							2	1
233	2	2	1	1	2	50	55	50	Lengu	2	3			1	1	2	2			1		1	1			1	1							1	1													1	1
234	2	2	1	1	2	43	48	43	Baling Tonda	2	2			1	2	2	2				2		1			2	2								3
235	1	1			2	68	68	54		2	1					2	1	1								3	1
236	1	1			2	56	56	55	Nangaroro	3	2					2	2	1							1	1	1			2					1												1	2
237	1	1			2	62	62	61	Dodo	2	2				1	1	2	1	1		1					2	3								1												1
238	1	2	1	2	2	45	88	74	Ebu Raga	2	2			1		1		1	1	1						2	1							1												1			2
239	2	2	1	1	2	41	46	41	Mbuang	2	3			1	2	2	2				2	1	1		1	1	1							1	3
240	2	2	1	1	2	58	60	58	Loka Poma	2	3					2	2	1	1					1	1	1	1				1				1													1	1
241	2	2	1	1	2	41	60	41	Lio	2	2						1	1								1	1
242	1	1			2	70	70	50	Lio	2	2			1		1	3	1				1		1	2	1	1			2			1 (Civil servant)	1														1	2
243	1	1			5	42	42		Lio	3					1	3	1						1			3	1								1
244	2	2	1	1	2	46	56	46	Lio	2	2						5	1				1				2	2				1			1
245	1	1			2	55	55	51	Lio	2	3					2	2					1	1			2	2																					1
246	2	2	1	1	2	44	51	44	Lio	3	3			1	1	2	1					2				1	1							2	1
247	2	1			5	48	48		Lio	3							2							1		1	1
248	2	2	1	1	2	42	39	42	Lio	3	3			1	2	1	1			1	2					1	1							2	1
249	1	1			2	64	64	56	Deda	2	2	1						1	1							1	1							1														1
250	2	1			5	47	47		Duja	2							1										1																				1		1
251	2	2	1	3	1	24	74	55	Dize	2	2					1	2	1				1	2			1	1																	1
252	2	1			5	60	60		Tonggo	2						1	1		1							2	1
253	2	2	1	1	2	25	40	25		3	2	1				1	1									1	1							1
254	1	1			2	43	43	40	Dodo	2	2			1		2	2			1		1			1	1	1							2	1														1
255	1	1			2	58	58	42		2	2					1	2	1								1	1																				1
256	1	1			2	45	45	38	Dodo	3	1			2	1	1	1				1	1								1				2	1
257	2	2	1	1	2	32	35	32	Ndiza	2	2		2		1	1	1				1					1	1								3
258	1	2	1	2	1	23	72	53	Dodo	3	2				1	2	1	1			1					3	1								1
259	2	2	1	3	1	29	45	45	Dodo	3	4	1		2		1	3			1				1		1	1			1			1 (Civil servant)	3														1
260	2	2	1	1	2	50	50	50	Pobo	3	3			2		3	2			1		2				2	1							3
261	2	2	1	1	2	58	68	58	Lengu	2	2				1			1	1				1			1	1								1									1
262	2	2	1	1	2	50	58	50	Tendeng	2	2			1	2		1	1		1			2			1	1							1	2
263	1	1			2	52	52	47	Ringo Towa	2	2			1	2	1	1		1	1	2					1	1							1	2		1
264	2	2	1	1	2	43	57	43	Kuku Loe	2	1			1	1		1	1			1	1				1	1							1	1
265	2	2	1	1	2	65	62	65	Tendeng	2	2			1	1		1	1	2		1					1	3								1														1
266	1	1			2	35	35	28		2	2	1	1	1	1	1	1			1						1	1							2	2
267	1	1			2	38	38	36	Mbaling Tonda	2	2	1				1	1									1	1							1
268	1	1			2	29	29	28	Toe	3	3			2		1	1			2						1	1							2
269	2	2	1	1	2	38	45	38	Mbaling	3	4			1	1	1	1	1	1		1	1				1	1									1	1									1
270	1	1			2	38	38	36	Kuku Loe	2	2				3	1	1				3					1	1								3
271	1	1			2	59	59	51	Timor Leste	2	2			1		2	3												1				2
272	1	1			2	58	58	55	Timor Leste	2	2					3	4						1							2	1												1	2	1
273	1	1			2	60	60	50	Timor Leste	2	2			1	2	1	1				1	1	1			2					3												1		1
274	1	1			2	57	57	51	Timor Leste	2	1					1	2									2			1	2													1
275	1	1			1	29	29	26	Timor Leste	2	3						1																									1	2
276	1	1			2	33	33	25	Timor Leste	3	3				1															1	1											1	2
277	1	1			2	58	58	58	Timor Leste	1	1		1			2	2					2	2							1	1
278	1	1			2	60	60	59	Timor Leste	2	1			1	1	4	1	1	1	1			2	1
279	1	1	1	2	2	58	58	45	Timor	1	1			1	1	2	2	1
280	1	1			2	58	58	54	Timor	2	2			1	1	1	3	1	1	1			2
281	1	1	1		1	56	56	43	Timor	1	1		2	1	2	1	3	1			3	1	1									1										4
282	2	1	2	1	1				Timor	1					1						1
283	1	1	1		2	59	59	50	Timor	2	2					3	4						1											2	1							2	1	1
284	1	1	1		2	58	58	48	Timor	2	2	1		1	1			1				1											1									1	2
285	1	1	-	-	2	61	61	59	Timor	1	1			1	1		3	1	1			1	1									2										1
286	1	1			2	48	48	46	Timor Leste	2	2			1	1	1	1			1	1		1				2	1		1																		1
287	2	2	1	3	2	31	61	61	Timor Leste	1	1					2	1
288	1	1			2	59	59	59	Timor Leste	2	3			3		1	1			2		2
289	1	1			2	32	32	31	Timor Leste	4	3	1	1		1		1				1
290	1	2	1	2	1	28	58	48	Timor Leste	2	2					4	1					1
291	1	1	1		2	61	61	58	Timor	2	2				1	1	1	1			1		1
292	1	1	1		2	62	62	43	Timor	3	4				1		2						1
293	1	1	1		2	61	61	59	Timor	1	1			1	1		3	1	1			1	1
294	1	1	1		2	61	61	49	Timor	2	2			1		1	3					1	1
295	1	1	1		2	62	62	55	Timor	1	2			1		2	4					1	1						2
296	1	1	1		2				Timor	2	2											1
297	1	2	1	2	2	29	59	54	Timor	2	2					3	1							1						2	1
298	1	1	1		2	67	67	62	Timor	2	1					3	2
299	1	1			2	62	62	53	Timor Leste	1	1			1		2	3					1	1					1
300	1	1	1		2	62	62	53	Timor	1	1			1		1	5	1				1	5
[truncated: 125 more columns]
